# Supplementary material for: A systematic review and meta-analysis of 271 PCDH19-variant individuals identifies psychiatric comorbidities, and association of seizure onset and disease severity
Source: Mol Psychiatry. 2018 Jun 11;24(2):241–51. doi: 10.1038/s41380-018-0066-9 (PMC6344372; doi:10.1038/s41380-018-0066-9)
Supplement: Supplementary file 1 — Dataset [file 41380_2018_66_MOESM1_ESM.xlsx]

## Sheet: Review
ID	Ref	Age	Sex	Onset	Type	Trigger	Development	Offset (yrs)	cDNA	Inheritance	LD	ID	I score	ID Ax	Psychiatric	P score	Psychiatric Ax	S score	Exon	Protein	Type	Domain
*1	5,3,1	23	F	18	TC	Unclear	Normal	Unclear	1091dupC	Paternal	NR	Profound	5	QEI	Hyperactive	1	O, A	6	1	Tyr366Leufs*10	Frameshift	EC4
*2	5,3,1	22	F	Unclear	Unclear	Unclear	Normal	Unclear	1091dupC	Paternal	NR	Normal	0	A	None	0	O, A	0	1	Tyr366Leufs*10	Frameshift	EC4
*3	5,3,1	21	F	Unclear	Unclear	Unclear	Normal	Unclear	1091dupC	Paternal	NR	Normal	0	A	None	0	O, A	0	1	Tyr366Leufs*10	Frameshift	EC4
*4	5,3,1	20	F	Unclear	Unclear	Unclear	Normal	Unclear	1091dupC	Paternal	Y	Mild	2	QEI	Hyperactive	1	O, A	3	1	Tyr366Leufs*10	Frameshift	EC4
*5	5,3,1	22	F	Unclear	Unclear	Unclear	Normal	Unclear	1091dupC	Paternal	NR	Normal	0	A	None	0	O, A	0	1	Tyr366Leufs*10	Frameshift	EC4
*6	5,3,1	18	F	Unclear	Unclear	Unclear	Normal	Unclear	1091dupC	Paternal	NR	Normal	0	A	None	0	O, A	0	1	Tyr366Leufs*10	Frameshift	EC4
*7	5,3,1	8	F	Unclear	Unclear	Unclear	Normal	Unclear	1091dupC	Paternal	NR	Normal	0	A	None	0	O, A	0	1	Tyr366Leufs*10	Frameshift	EC4
*8	5,3,1	14	F	Unclear	Unclear	Unclear	Normal	Unclear	1091dupC	Paternal	NR	Severe	4	A	Hyperactive	1	O, A	5	1	Tyr366Leufs*10	Frameshift	EC4
*9	5,3,1	12	F	Unclear	F	Unclear	Normal	Unclear	1091dupC	Paternal	NR	Normal	0	A	None	0	O, A	0	1	Tyr366Leufs*10	Frameshift	EC4
*10	5,3,1	11	F	Unclear	Unclear	Unclear	Normal	Unclear	1091dupC	Paternal	NR	Normal	0	IQ	None	0	O, A	0	1	Tyr366Leufs*10	Frameshift	EC4
*11	5,3,1	14	F	Unclear	Unclear	Unclear	Normal	Unclear	1091dupC	Paternal	NR	Profound	5	QEI	Hyperactive	1	O, A	6	1	Tyr366Leufs*10	Frameshift	EC4
*12	5,3,1	8	F	Unclear	Unclear	Unclear	Normal	Unclear	1091dupC	Paternal	NR	Moderate	3	A	Hyperactive	1	O, A	4	1	Tyr366Leufs*10	Frameshift	EC4
*13	5,3,1	6	F	Unclear	Unclear	Unclear	Normal	Unclear	1091dupC	Paternal	NR	Moderate	3	QEI	Hyperactive	1	O, A	4	1	Tyr366Leufs*10	Frameshift	EC4
*14	5,3,1	6	F	Unclear	Unclear	Unclear	Normal	Unclear	1091dupC	Paternal	NR	Severe	4	QEI	Hyperactive	1	O, A	5	1	Tyr366Leufs*10	Frameshift	EC4
*15	5,3,1	5	F	Unclear	Unclear	Unclear	Normal	Unclear	1091dupC	Paternal	NR	Severe	4	QEI	Hyperactive	1	O, A	5	1	Tyr366Leufs*10	Frameshift	EC4
*16	5,1	2	F	Unclear	Unclear	NR	NR	Unclear	1091dupC	Maternal	NR	Mild		O	TY	N/A	N/A	N/A	1	Tyr366Leufs*10	Frameshift	EC4
*17	5,1	2	F	Unclear	Unclear	NR	NR	Unclear	1091dupC	Maternal	NR	Unclear		O	TY	N/A	N/A	N/A	1	Tyr366Leufs*10	Frameshift	EC4
*18	5,3,2	2.5	F	3	GTC	NR	Normal	NR	1091dupC	Maternal	Y	Unclear	N/A	NR	Self-injury, destructive behavior, agitated, uncooperative, prone to outbursts	1	NR	N/A	1	Tyr366Leufs*10	Frameshift	EC4
*19	5,3,2	NR	F	7	NR	NR	Normal	NR	1091dupC	Maternal	NR	Unclear	N/A	NR	NR	N/A	NR	N/A	1	Tyr366Leufs*10	Frameshift	EC4
*20	5,3,2	NR	F	14	NR	Fever	Normal	NR	1091dupC	Paternal	NR	Unclear	N/A	NR	NR	N/A	NR	N/A	1	Tyr366Leufs*10	Frameshift	EC4
*21	3	≥5	F	4	GM	Afebrile	Normal	Ongoing	1091dupC	Maternal	Y	Severe	4	Interview	Self-injury; aggression; extremely hyperactive; extremely impulsive	1	Interview	5	1	Tyr366Leufs*10	Frameshift	EC4
*22	5,4	76	F	Om	M	Unclear	Unknown	Om	1322T>A	Unknown	NR	Borderline	1	CR	Depression	1	CR	2	1	Val441Glu	Missense substitution	EC4
*23	5,4	38	F	10	GTC	Unclear	Normal	14	1322T>A	Maternal	NR	Normal	0	CR	None	0	CR	0	1	Val441Glu	Missense substitution	EC4
*24	5,4	50	F	8	M	Unclear	Abnormal	12	1322T>A	Maternal	NR	Normal	0	CR	Depression	1	CR	1	1	Val441Glu	Missense substitution	EC4
*25	5,4	46	F	8	M	Unclear	Normal	24	1322T>A	Maternal	NR	Severe	4	CR	Obsessive and autistic, depression, self-injury	1	CR	5	1	Val441Glu	Missense substitution	EC4
*26	5,4	Om	F	10	M	Unclear	Abnormal	6	1322T>A	Maternal	NR	Moderate	3	CR	AB	1	CR	4	1	Val441Glu	Missense substitution	EC4
*27	5,4	42	F	7	M	Unclear	Abnormal	Ongoing	1322T>A	Maternal	Y	Severe	4	CR	AB, self injury	1	CR	5	1	Val441Glu	Missense substitution	EC4
*28	5,4	27	F	12	M	Unclear	Abnormal	8	1322T>A	Paternal	NR	Mild	2	CR	Depression, panic attacks, schizophreniform psychosis	1	CR	3	1	Val441Glu	Missense substitution	EC4
*29	5,4	25	F	11	M	Unclear	Normal	18	1322T>A	Paternal	NR	Mild	2	CR	Panic attacks	1	CR	3	1	Val441Glu	Missense substitution	EC4
*30	5,4	21	F	11	M	Unclear	Normal	Controlled	1322T>A	Paternal	NR	Mild	2	CR	None	0	CR	2	1	Val441Glu	Missense substitution	EC4
*31	5,4	20	F	7	M	Unclear	Normal	Ongoing	1322T>A	Maternal	NR	Severe	4	CR	Obsessive and autistic, AB	1	CR	5	1	Val441Glu	Missense substitution	EC4
*32	5,4	64	F	12	M	Unclear	Normal	21	253C>T	Paternal	NR	Borderline	1	CR	AB, hysteria, schizophreniform psychosis	1	CR	4	1	Gln85*	Nonsense substitution	EC1
*33	5,4	17	F	11	M	Unclear	Normal	Ongoing	253C>T	Paternal	NR	Severe	4	CR	Obsessive, autism, AB	1	CR	5	1	Gln85*	Nonsense substitution	EC1
*34	5,4	14	F	8	M	Unclear	Normal	12	253C>T	Paternal	NR	Mild	2	CR	Obsessive and autistic	1	CR	3	1	Gln85*	Nonsense substitution	EC1
*35	5,4	7	F	7	M	Unclear	Normal	Ongoing	253C>T	Paternal	NR	Mild	2	CR	Autistic	1	CR	3	1	Gln85*	Nonsense substitution	EC1
*36	5,4	79	F	Unclear	M	Unclear	Unknown	11	2012C>G	Unknown	NR	Normal	0	CR	Obsessive	1	CR	1	1	Ser671*	Nonsense substitution	EC6
*37	5,4	48	F	36	M	Unclear	Normal	7	2012C>G	Maternal	NR	Normal	0	CR	None	0	CR	0	1	Ser671*	Nonsense substitution	EC6
*38	5,4	17	F	16	M	Unclear	Normal	10	2012C>G	Paternal	NR	Mild	1	CR	None	0	CR	1	1	Ser671*	Nonsense substitution	EC6
*39	5,4	16	F	9	M	Unclear	Normal	10	2012C>G	Paternal	NR	Mild	1	CR	None	0	CR	1	1	Ser671*	Nonsense substitution	EC6
*40	5,4	12	F	6	M	Unclear	Normal	2.5	2012C>G	Paternal	NR	Borderline	1	CR	None	0	CR	1	1	Ser671*	Nonsense substitution	EC6
*41	5,4	2.5	F	18	M	Unclear	Normal	Ongoing	2012C>G	Paternal	NR	Normal	0	CR	None	0	CR	0	1	Ser671*	Nonsense substitution	EC6
*42	5,4	53	F	24	M	Unclear	Unknown	8	2030_2031insT	Maternal	NR	Normal	0	CR	None	0	CR	0	1	Leu677fs*717	Frameshift	EC6
*43	5,4	40	F	24	M	Unclear	Unknown	14	2030_2031insT	Maternal	NR	Normal	0	CR	None	0	CR	0	1	Leu677fs*717	Frameshift	EC6
*44	5,4	33	F	30	M	Unclear	Normal	Ongoing	2030_2031insT	Paternal	NR	Normal	0	CR	ASD, OCD	1	CR	1	1	Leu677fs*717	Frameshift	EC6
*45	5,4	24	F	12	M	Unclear	Normal	14	2030_2031insT	Paternal	NR	Mild	2	CR	Obsessive	1	CR	3	1	Leu677fs*717	Frameshift	EC6
*46	5,4	21	F	10	M	Unclear	Normal	22	2030_2031insT	Maternal	NR	Moderate	3	CR	Obsessive, AB	1	CR	4	1	Leu677fs*717	Frameshift	EC6
*47	5,4	19	F	11	M	Unclear	Normal	17	2030_2031insT	Maternal	NR	Mild	2	CR	Obsessive	1	CR	3	1	Leu677fs*717	Frameshift	EC6
*48	5,4	18	F	21	M	Unclear	Normal	12	2030_2031insT	Maternal	NR	Normal	0	CR	AB	1	CR	1	1	Leu677fs*717	Frameshift	EC6
49	5	NR	F	Unclear	NR	NR	NR	NR	357delC	Paternal	Y	Severe	4	NR	BD	1	NR	5	1	Ile119fs*122	Frameshift	EC1
50	9,5	25	F	18	GTC	Fever	NR	13.5	1671C>G	Paternal	Y	Normal	0	NR	AS	1	NR	1	1	Asn557Lys	Missense substitution	EC5
51	9,5	23	F	24	HC	NR	Normal	Controlled	1671C>G	Paternal	Y	Borderline	1	NR	ADHD	1	NR	2	1	Asn557Lys	Missense substitution	EC5
52	6	7	M	12	GTC	Fever	Normal	Ongoing	98,731,380_99,618,794del	De novo	Y	Mod/Sev	4	NR	BD, Autistic	1	NR	5	N/A	N/A	Heterozygous deletion	N/A
*53	6	6	F	9	F	Unclear	Normal	Ongoing	142G>T	Paternal	Y	Mild	2	NR	BD	1	NR	3	1	Glu48*	Nonsense substitution	EC1
*54	6	3	F	11	F	Unclear	Normal	Controlled	142G>T	Paternal	N	Mild	2	NR	None	0	NR	2	1	Glu48*	Nonsense substitution	EC1
55	6	7	F	11	GTC	Fever	Normal	Ongoing	352G>T	Unknown	Y	Moderate	3	NR	BD, Autistic	1	NR	3	1	Glu118*	Nonsense substitution	EC1
56	6	3	F	10	GTC	Unclear	Unknown	Ongoing	859G>T	De novo	Y	Mod/Sev	4	NR	BD	1	NR	4	1	Glu287*	Nonsense substitution	EC3
57	6	13	F	7	F	Fever	Normal	Ongoing	859G>T; 3319C>G	De novo; Paternal	Y	Severe	4	NR	BD	1	NR	5	1; 6	Glu287*; Arg1107Gly	Nonesense; Missense	EC3; CP
58	6	10	F	11	F	Fever	Normal	Ongoing	506delC	De novo	Y	Mild	2	NR	BD	1	NR	3	1	Thr169Serfs*43	Frameshift	EC2
59	6	12	F	9	GTC	Unclear	Normal	Controlled	1036_1040dup	Paternal	Y	Moderate	3	NR	Not autistic	N/A	NR	N/A	1	Asn347Lysfs*23	Frameshift	EC3
60	6	2.5	F	9	F	Unclear	Unknown	Ongoing	361G>A	Paternal	Y	Mild	2	NR	Not autistic	N/A	NR	N/A	1	Asp121Asn	Missense substitution	EC1
61	6	18	F	Unknown	F	Fever	Normal	Ongoing	595G>C	NM	Y	Moderate	3	NR	None	0	NR	3	1	Glu199Gln	Missense substitution	EC2
62	6	3.5	F	9	GTC	Fever	Normal	Controlled	1019A>G	De novo	Y	Mild	2	NR	None	0	NR	2	1	Asn340Ser	Missense substitution	EC3
63	6	6	F	8	F	Unclear	Normal	Ongoing	1019A>G	De novo	Y	Mild	2	NR	BD	1	NR	3	1	Asn340Ser	Missense substitution	EC3
64	6	8	F	8	F	Fever	Normal	Ongoing	1628T>C	Paternal	Y	Moderate	3	NR	BD	1	NR	4	1	Leu543Pro	Missense substitution	EC5
65	7	5.5	F	6	GTC	Vaccination	GDD	Ongoing	78delG	De novo	Y	Mild-Mod	3	WPPSI-III	Autistic, inattentive, impulsive, stereotyped and bruxism behaviors, AB, anti-social	1	CR	4	1	Lys26Asnfs*4	Frameshift	EC1
66	7	19	F	9	T	Vaccination	Normal	Ongoing	729C>A	De novo	Y	Mild-Mod	3	WPPSI-III; WISC	ADHD, anxiety, obsessions; stereotyped behavior, perseveration, PDD-NOS	1	CR	4	1	Tyr243*	Nonsense substitution	EC3
67	7	3	F	15	FIA	Vaccination/Viral infection	GDD	Ongoing	2631_2634delTTTT	De novo	Y	NR	N/A	N/A	Inattentive, PDD-NOS	1	CR	N/A	4	Phe877Thrfs*5	Frameshift	CP
**68	21,8	1	F	7	F	Unclear	Normal	7 months	2697dupA	De novo	NR	Borderline	1	Unclear	NR	N/A	Unclear	N/A	5	Glu900Argfs*8	Frameshift	CP
**69	21,8	9	F	10	Unclear	Fever	Normal	Ongoing	1019A>G	De novo	Y	Mild	2	Unclear	NR	N/A	Unclear	N/A	1	Asn340Ser	Missense substitution	EC3
**70	21,8	9	F	4	Unclear	Fever	Normal	Ongoing	1521dupC	Unknown	NR	Mild	2	Unclear	NR	N/A	Unclear	N/A	1	Ile508Hisfs*15	Frameshift	EC5
**71	21,8	12	F	7	F	Unclear	Normal	Ongoing	608A>C / 617T>G	De novo	NR	Mild	2	Unclear	Autistic	1	Unclear	3	1	His203Pro / Phe206Cys	Missense substitution	EC2
**72	8	8	F	19	Unclear	Fever	Unknown	6	2902dupA	De novo	NR	Normal	N/A	Unclear	NR	N/A	Unclear	N/A	6	Asp968Glufs*18	Frameshift	CP
**73	21,8	8	F	6	F	Unclear	Normal	Ongoing	2675-6A>G	De novo	NR	Moderate	3	Unclear	Autistic	1	Unclear	4	Intron 4/Exon 5	p.?	Splicing abnormality	N/A
**74	13,21,29,8	9	F	8	Unclear	Fever	Normal	Ongoing	1129G>C	De novo	NR	Severe	4	Unclear	Autistic	1	Unclear	5	1	Asp377His	Missense substitution	EC4
**75	21,8	8	F	7	Unclear	Fever	Normal	Ongoing	1211C>T	De novo	Y	Mild	2	Unclear	NR	N/A	Unclear	N/A	1	Thr404Ile	Missense substitution	EC4
**76	21,8	18	F	8	Unclear	Fever	Normal	Ongoing	83C>A; 90A>G	De novo	NR	Mild	2	Unclear	Autistic	1	Unclear	3	1	Ser28*	Nonsense substitution	EC1
***77	21,8	15	F	6	Unclear	Fever	Normal	Ongoing	1019A>G	Maternal	NR	Mild	2	Unclear	NR	N/A	Unclear	N/A	1	Asn340Ser	Missense substitution	EC3
*78	8	44	F	8	TC	Unclear	Normal	17	1019A>G	Unknown	NR	Normal	0	Unclear	NR	N/A	Unclear	N/A	1	Asn340Ser	Missense substitution	EC3
79	8	7	F	8	F	Fever	Normal	Ongoing	1192G>T	Paternal	NR	Severe	4	Unclear	NR	N/A	Unclear	N/A	1	Glu398*	Nonsense substitution	EC4
80	8	11	F	9	SE	Unclear	Normal	Ongoing	1240G>C	Paternal	NR	Severe	4	Unclear	Autistic	1	Unclear	5	1	Glu414Gln	Missense substitution	EC4
**81	21,29,8	2.5	F	11	F	Unclear	Normal	Ongoing	2617-1G>A	De novo	NR	Mild	2	Unclear	Autistic	1	Unclear	3	Intron 3/Exon 4	p.?	Splicing abnormality	N/A
82	9	7	F	12	GTC	Vaccination	Normal	Ongoing	826T>C	De novo	NR	Moderate	3	Formal diagnosis	ASD	1	Formal Dx, unclear how	4	1	Ser276Pro	Missense substitution	EC3
*83	10	6	F	11	GTC	Fever	Normal	Controlled	2656C>T	Maternal	N	Normal	0	CQ	None	0	CQ	0	4	Arg886*	Nonsense substitution	CP
*84	10	28	F	18	GTC	Fever	NR	Controlled	2656C>T	Maternal	N	Normal	0	CQ	None	0	CQ	0	4	Arg886*	Nonsense substitution	CP
*85	10	54	F	18	GTC	Unclear	Normal	Controlled	2656C>T	Unknown	N	Normal	0	CQ	None	0	CQ	0	4	Arg886*	Nonsense substitution	CP
*86	10	36	F	18	GTC	Fever	NR	Controlled	2656C>T	Maternal	N	Moderate	3	CQ	Psychotic manifestations	1	CQ	4	4	Arg886*	Nonsense substitution	CP
*87	10	24	F	7	GTC	Fever	NR	19	437C>G	Paternal	N	Normal	0	CQ	None	0	CQ	0	1	Thr146Arg	Missense substitution	EC2
*88	10	23	F	60	GTC	Fever	NR	16	437C>G	Paternal	N	Normal	0	CQ	None	0	CQ	0	1	Thr146Arg	Missense substitution	EC2
*89	10	15	F	9	GTC	Afebrile	NR	13	437C>G	Paternal	N	Normal	0	CQ	None	0	CQ	0	1	Thr146Arg	Missense substitution	EC2
90	10	12	F	11	GTC	Fever	NR	NR	242T>G	Unknown	Y	Mild	2	CQ	BD	1	CQ	3	1	Leu81Arg	Missense substitution	EC1
*91	10	7	F	13	GTC	Fever	Normal	NR	415_423dup	Maternal	Y	Mild	2	CQ	BD	1	CQ	3	1	Ser139_Ala141dup	In-frame duplication	EC2
*92	10	44	F	Unclear	GTC	NR	Unknown	18	415_423dup	Unknown	Y	Mild	2	CQ	None	0	CQ	2	1	Ser139_Ala141dup	In-frame duplication	EC2
*93	10	NR	F	60	GTC	Afebrile	Unknown	Controlled	415_423dup	Unknown	NR	Unclear	N/A	CQ	Psychiatric instability	1	CQ	N/A	1	Ser139_Ala141dup	In-frame duplication	EC2
94	10	20	F	10	GTC	Afebrile	NR	NR	424delG	Unknown	Y	Moderate	3	CQ	BD	1	CQ	4	1	Ala142Profs*70	Frameshift	EC2
95	10	9	F	13	Unknown	Unknown	NR	NR	462C>A	Unknown	NR	Very mild	2	CQ	None	0	CQ	2	1	Tyr154*	Nonsense substitution	EC2
96	10	1	F	8	GTC	Afebrile	NR	NR	514dupG	Unknown	TY	TY	N/A	CQ	None	0	CQ	N/A	1	Glu172Glyfs*54	Frameshift	EC2
97	10	13	F	60	Unknown	Afebrile	NR	NR	617T>A	Unknown	Y	Moderate	3	CQ	None	0	CQ	3	1	Phe206Tyr	Missense substitution	EC2
*98	10	14	F	24	FIA	Fever	NR	NR	697_700delinsTAAC	Paternal	Y	Moderate	3	CQ	BD	1	CQ	4	1	Asp233*	Nonsense substitution	EC2
*99	10	13	F	8	Unknown	Fever	NR	NR	697_700delinsTAAC	Paternal	Y	Moderate	3	CQ	None	0	CQ	3	1	Asp233*	Nonsense substitution	EC2
100	10	7	F	8	G	Fever	NR	NR	747A>T	Maternal	Y	Moderate	3	CQ	None	0	CQ	3	1	Glu249Asp	Missense substitution	EC3
101	10	10	F	Unknown	Unknown	Unknown	NR	NR	1023C>G	De novo	Y	Mild	2	CQ	None	0	CQ	3	1	Asp341Glu	Missense substitution	EC3
*102	10	4	F	11	GTC	Fever	Normal	NR	1682C>G	Paternal	Y	Mild	2	CQ	None	0	CQ	2	1	Pro561Arg	Missense substitution	EC5
*103	10	2.5	F	8	GT	Afebrile	NR	Controlled	1682C>G	Paternal	Y	Mild	2	CQ	None	0	CQ	2	1	Pro561Arg	Missense substitution	EC5
104	10	14	F	15	GTC	Fever	NR	NR	1700C>T	#Maternal	Y	Mod/Sev	4	CQ	None	0	CQ	4	1	Pro567Leu	Missense substitution	EC5
105	10	2	F	8	GTC	Fever	NR	NR	1852G>A	#Maternal	Y	Moderate	3	CQ	None	0	CQ	3	1	Asp618Asn	Missense substitution	EC6
106	10	6	F	9	G	Afebrile	NR	NR	2019delC	Unknown	Y	Moderate	3	CQ	None	0	CQ	3	1	Ser674Leufs*2	Frameshift	EC6
107	10	17	F	9	G	Unclear	NR	NR	Exon 1-3	De novo	NR	Mod/Sev	4	CQ	BD	1	CQ	5	N/A	N/A	Heterozygous deletion	N/A
108	10	7	F	15	GT	Fever	Normal	Ongoing	Whole gene	Unknown	Y	Moderate	3	CQ	None	0	CQ	3	N/A	N/A	Heterozygous deletion	N/A
109	10	11	F	14	G, SE	Afebrile	Normal	Controlled	Whole gene	De novo	N	Moderate	3	CQ	Behavioral and personality disturbances	1	CQ	4	N/A	N/A	Heterozygous deletion	N/A
**110	21,11	17	F	9	GTC, F	Unclear	Normal	5	1298T>C	De novo	NR	Mild	2	IQ	BD	1	NR	3	1	Leu433Pro	Missense substitution	EC4
**111	21,11	2	F	10	FBTC	Fever	Normal	Ongoing	1537G>C	De novo	NR	Normal	0	GMDS	None	0	NR	0	1	Gly513Arg	Missense substitution	EC5
**112	21,29,11	35	F	10	GTC, T	Fever	Normal	6	706C>T	De novo	NR	Moderate	3	IQ	Autistic	1	NR	4	1	Pro236Ser	Missense substitution	EC2
113	11	7.5	F	12	FBTC	Fever	Normal	Ongoing	1019A>G	De novo	NR	Normal	0	GMDS WPPSI	None	0	NR	0	1	Asn340Ser	Missense substitution	EC3
***114	21,11	11	F	14	GTC	Fever	Normal	Ongoing	1300_1301delCA	De novo	NR	Mod/Sev	4	IQ	Autistic	1	NR	5	1	Gln434Glufs*11	Frameshift	EC4
**115	21,29,11	7.5	F	38	F, C	Unclear	Normal	Ongoing	958dupG	De novo	NR	Normal	0	GMDS WPPSI	None	0	NR	0	1	Asp320Glyfs*22	Frameshift	EC3
*116	12	15	F	8	T	Fever	Normal	Controlled	74T>C	#Maternal	NR	Moderate	3	NR	ASD, aggression, obsession	1	NR	4	1	Leu25Pro	Missense substitution	EC1
*117	12	20	F	7	TC	NR	Normal	Unclear	74T>C	#Maternal	Y	Severe	4	NR	Aggression, autism	1	NR	5	1	Leu25Pro	Missense substitution	EC1
118	12	6	F	13	TC	NR	NR	Ongoing	1019A>G	#Maternal	NR	Moderate	3	NR	Autism	1	NR	4	1	Asn340Ser	Missense substitution	EC3
119	12	3	F	17	TC	NR	Unclear	NR	1019A>G	#Maternal	Y	NR	N/A	NR	NR	N/A	NR	N/A	1	Asn340Ser	Missense substitution	EC3
120	12	NR	F	12	NR	NR	NR	14	1019A>G	De novo	NR	Normal	0	NR	None	0	NR	0	1	Asn340Ser	Missense substitution	EC3
**121	8,21,29,13	9	F	8	F SE	Fever	Normal	Ongoing	1129G>C	De novo	Y	Mod-Sev	4	Unclear	PDD with autistic features	1	Unclear	5	1	Asp377His	Missense substitution	EC4
122	14	NR	M	NR	NR	NR	NR	NR	C>G	Maternal	NR	NR	N/A	NR	ASD	1	Unclear	N/A	1	His146Gln	Missense substitution	EC2
123	14	NR	F	NR	NR	NR	NR	NR	T>C	Maternal	NR	NR	N/A	NR	Schizophrenia	1	Unclear	N/A	1	Val91Ala	Missense substitution	EC1
124	15	20	F	8	GTC	Afebrile	Normal	Ongoing	96,856,211-99,840,084	NF	Y	Severe-Profound	5	CR	Agitation; restlessness; AB; stereotyped hand movements; limited eye contact; spontaneous laughter; echolalia; virtually no expressive speech or receptive understanding	1	CR	6	1 to 6	N/A	WGD	N/A
125	15	8	F	14	GTC	Afebrile	Unclear	Ongoing	99,545,384-100,148,449	De novo	N	Borderline-Mild	2	CR	ADH; impulsivity	1	CR	3	1 to 6	N/A	WGD	N/A
^126	16	14	F	7	GTC	Unclear	Abnormal	11	1091_1092insC	Paternal	Y	Severe	4	IQ/CR	Hyperactive	1	CR	5	1	Tyr366Leufs*10	Frameshift	EC4
127	16	25	F	9	FBTC	Unclear	Normal	Controlled	840C>G	De novo	Y	Mild/Mod	3	IQ/CR	Autistic	1	CR	4	1	Tyr280*	Nonsense substitution	EC3
128	16	19	F	7	GT	Unclear	Normal	17	215T>G	Unknown	NR	Severe	4	IQ/CR	None	0	CR	4	1	Val72Gly	Missense substitution	EC1
129	16	8	F	5	GTC	Unclear	NR	Ongoing	571G>C	Unknown	NR	Severe	4	IQ/CR	Autistic	1	CR	5	1	Val191Leu	Missense substitution	EC2
130	16	4	F	20	GTC	Fever	Normal	2	949C>T	Unknown	NR	Normal	0	CR	None	0	CR	0	1	Gln317*	Nonsense substitution	EC3
*131	16	5	F	13	F	Unclear	NR	Ongoing	1019A>G	De novo	NR	Normal	0	CR	None	0	CR	0	1	Asn340Ser	Missense substitution	EC3
*132	16	5	F	25	GTC	Afebrile	NR	25m	1019A>G	De novo	NR	Normal	0	CR	None	0	CR	0	1	Asn340Ser	Missense substitution	EC3
133	16	3	F	6	F	Unclear	NR	Ongoing	772_773delAT	Unknown	NR	Unclear	N/A	CR	None	0	CR	N/A	1	Ile258Profs*61	Frameshift	EC3
134	17	NR	F	NR	NR	NR	NR	NR	241dupC	De novo	NR	NR	N/A	N/A	NR	N/A	N/A	N/A	1	Leu81Profs*8	Frameshift	EC1
~135	17	NR	F	NR	NR	NR	NR	NR	253C>T	Familial	NR	NR	N/A	N/A	NR	N/A	N/A	N/A	1	Gln85*	Nonsense substitution	EC1
~136	17	NR	F	NR	NR	NR	NR	NR	352G>T	De novo	NR	NR	N/A	N/A	NR	N/A	N/A	N/A	1	Glu118*	Nonsense substitution	EC1
137	17	NR	F	NR	NR	NR	NR	NR	457G>A	Paternal	NR	NR	N/A	N/A	NR	N/A	N/A	N/A	1	Ala153Thr	Missense substitution	EC2
138	17	NR	F	NR	NR	NR	NR	NR	569T>G	Unknown	NR	NR	N/A	N/A	NR	N/A	N/A	N/A	1	Leu190Arg	Missense substitution	EC2
139	17	NR	F	NR	NR	NR	NR	NR	695A>G	Unknown	NR	NR	N/A	N/A	NR	N/A	N/A	N/A	1	Asn232Ser	Missense substitution	EC2
140	17	NR	F	NR	NR	NR	NR	NR	701A>G	De novo	NR	NR	N/A	N/A	NR	N/A	N/A	N/A	1	Asn234Ser	Missense substitution	EC2
141	17	NR	F	NR	NR	NR	NR	NR	730dupG	De novo	NR	NR	N/A	N/A	NR	N/A	N/A	N/A	1	Ala244Glyfs*76	Frameshift	EC3
142	17	NR	F	NR	NR	NR	NR	NR	785C>A	Unknown	NR	NR	N/A	N/A	NR	N/A	N/A	N/A	1	Ala262Asp	Missense substitution	EC3
143	17	NR	F	NR	NR	NR	NR	NR	1019A>G	Unknown	NR	NR	N/A	N/A	NR	N/A	N/A	N/A	1	Asn340Ser	Missense substitution	EC3
144	17	NR	F	NR	NR	NR	NR	NR	1026_1027delinsAA	Unknown	NR	NR	N/A	N/A	NR	N/A	N/A	N/A	1	Asn342_Pro343delinslysthr	Frameshift	EC3
145	17	NR	F	NR	NR	NR	NR	NR	1031C>G	Unknown	NR	NR	N/A	N/A	NR	N/A	N/A	N/A	1	Pro344Arg	Missense substitution	EC3
146	17	NR	F	NR	NR	NR	NR	NR	1091dupC	De novo	NR	NR	N/A	N/A	NR	N/A	N/A	N/A	1	Tyr366Leufs*10	Frameshift	EC4
147	17	NR	F	NR	NR	NR	NR	NR	1131C>A	De novo	NR	NR	N/A	N/A	NR	N/A	N/A	N/A	1	Asp377Glu	Missense substitution	EC4
148	17	NR	F	NR	NR	NR	NR	NR	1143dupT	Unknown	NR	NR	N/A	N/A	NR	N/A	N/A	N/A	1	Gly382Trpfs*19	Frameshift	EC4
149	17	NR	F	NR	NR	NR	NR	NR	1804C>T	De novo	NR	NR	N/A	N/A	NR	N/A	N/A	N/A	1	Arg602*	Nonsense substitution	EC6
150	17	NR	F	NR	NR	NR	NR	NR	1924G>A	Unknown	NR	NR	N/A	N/A	NR	N/A	N/A	N/A	1	Val642Met	Missense substitution	EC6
151	17	NR	F	NR	NR	NR	NR	NR	1956_1959delCTCT	Unknown	NR	NR	N/A	N/A	NR	N/A	N/A	N/A	1	Ser653Profs*6	Frameshift	EC6
152	17	NR	F	NR	NR	NR	NR	NR	2656C>T	Unknown	NR	NR	N/A	N/A	NR	N/A	N/A	N/A	4	Arg866*	Nonsense substitution	CP
153	17	NR	F	NR	NR	NR	NR	NR	2675+1G>C	NM	NR	NR	N/A	N/A	NR	N/A	N/A	N/A	Exon/Intron 4	p.?	Splicing abnormality	N/A
154	18	11	F	10	SE	Fever	Normal	9	746A>G	De novo	NR	Mild	2	K-BIT	RI, SI problems, impulsivity, defiant personality, anger outbursts	1	CR	3	1	Glu249Gly	Missense substitution	EC3
155	18	22	F	8	TC	Fever	Normal	Ongoing	1955T>C	Paternal	NR	Borderline	1	WISC	Emotional lability, impulsivity, anxiety, jealousy, disinhibition, SD	1	CR	2	1	Leu652Pro	Missense substitution	EC6
*156	19	13	F	5	TC	Fever	Normal	Unclear	2705dupA	#Maternal	Y	Moderate	3	IQ	Hyperkinetic and AB, autistic	1	NR	4	5	Asp902Lysfs*6	Frameshift	CP
*157	19	NR	F	N/A	N/A	N/A	N/A	N/A	2705dupA	Unknown	N/A	Normal	0	IQ	None	0	NR	0	5	Asp902Lysfs*6	Frameshift	CP
158	20	13	F	7	Unclear	Fever	NR	NR	1129G>A	De novo	NR	Mild	2	DQ	No ASD	N/A	Unclear	N/A	1	Asp377Asn	Missense substitution	EC4
159	20	32	F	15	Unclear	Afebrile	NR	NR	1019A>G	Unknown	NR	Mild	2	DQ	ASD	1	Unclear	3	1	Asn340Ser	Missense substitution	EC3
160	21	9	F	16	F	Unclear	Unclear	Unclear	83C>A	De novo	Unclear	Mild	2	Unclear	No autistic traits*	0	Unclear	2	1	Ser28*	Nonsense substitution	EC1
161	21	7.5	F	5	F	Unclear	Unclear	Unclear	1464_1466del	De novo	Unclear	Mild	2	Unclear	No autistic traits*	0	Unclear	2	1	Ser489del	In-frame deletion	EC5
162	21	5.5	F	10	F	Unclear	Unclear	Unclear	1019A>G	De novo	Unclear	Borderline*	0	IQ	Psychosis, ED*	1	Unclear	1	1	Asn340Ser	Missense substitution	EC3
163	21	7.5	F	17	F	Unclear	Unclear	Unclear	1091dupC	De novo	Unclear	Mild*	2	IQ	Autistic traits*	0	Unclear	2	1	Tyr366Leufs*10	Frameshift	EC4
*164	8,21	20	F	8	F	Unclear	Unclear	Unclear	83C>A	De novo	Unclear	Mild	2	Unclear	Autistic traits*	1	Unclear	3	1	Ser28*	Nonsense substitution	EC1
**165	8,21	10	F	19	F	Unclear	Unclear	Unclear	2903dupA	De novo	Unclear	Borderline	1	Unclear	No autistic traits*	0	Unclear	1	6	Asp968Glufs*18	Frameshift	CP
166	21	8	F	6	F	Unclear	Unclear	Unclear	695A>G	De novo	Unclear	Unclear	N/A	Unclear	Autistic traits*	1	Unclear	N/A	1	Asn232Ser	Missense substitution	EC2
167	21	18	F	12	F	Unclear	Unclear	Unclear	1804C>T	De novo	Unclear	Unclear	N/A	Unclear	No autistic traits*	0	Unclear	N/A	1	Arg602*	Nonsense substitution	EC6
**168	8,21	10	F	7	F	Unclear	Unclear	Unclear	1211C>T	De novo	Y	Unclear	N/A	Unclear	No autistic traits*	0	Unclear	N/A	1	Thr404Ile	Missense substitution	EC4
**169	8,21	11	F	4	F	Unclear	Unclear	Unclear	1521dupC	De novo	Unclear	Mild	2	Unclear	Autistic traits*	1	Unclear	3	1	Ile508Hisfs*15	Frameshift	EC5
***170	11,21	12	F	14	F	Unclear	Unclear	Unclear	1300_1301delCA	De novo	Unclear	Moderate	3	FSIQ	No ASD, behavioral problems (restricted interests, some mannerisms)*	1	Unclear	4	1	Gln434Glufs*11	Frameshift	EC4
*171	21	12	F	24	F	Unclear	Unclear	Unclear	1300_1301delCA	De novo	Unclear	Normal	0	Unclear	No autistic traits*	0	Unclear	0	1	Gln434Glufs*11	Frameshift	EC4
**172	8,21	2	F	7	F	Unclear	Unclear	Unclear	2697dupA	De novo	Unclear	Unclear	N/A	Unclear	No autistic traits*	0	Unclear	N/A	5	Glu900Argfs*8	Frameshift	CP
**173	8,21	16	F	6	F	Unclear	Unclear	Unclear	1019A>G	Maternal	Unclear	Mild	2	Unclear	No autistic traits*	0	Unclear	2	1	Asn340Ser	Missense substitution	EC3
**174	8,13,29,21	10	F	8	F	Unclear	Unclear	Unclear	1129G>C	De novo	Unclear	Unclear	N/A	Unclear	Autistic traits*	1	Unclear	N/A	1	Asp377His	Missense substitution	EC4
**175	8,21	9.5	F	7	F	Unclear	Unclear	Unclear	2675-6A>G	De novo	Unclear	Unclear	N/A	Unclear	Autistic traits*	1	Unclear	N/A	Intron 4/Exon 5	p.?	Splicing abnormality	N/A
*176	21	11	F	6	F	Unclear	Unclear	Unclear	242T>G	De novo	Unclear	Unclear	N/A	Unclear	Autistic traits*	1	Unclear	N/A	1	Leu81Arg	Missense substitution	EC1
*177	21	11	F	6	F	Unclear	Unclear	Unclear	242T>G	De novo	Unclear	Unclear	N/A	Unclear	Autistic traits*	1	Unclear	N/A	1	Leu81Arg	Missense substitution	EC1
**178	8,21	12.5	F	7	F	Unclear	Unclear	Unclear	608A>C / 617T>G	De novo	Unclear	Mild	2	Unclear	No autistic traits*	0	Unclear	2	1	His203Pro / Phe206Cys	Missense substitution	EC2
**179	8,21	11	F	10	F	Unclear	Unclear	Unclear	1019A>G	De novo	Y	Moderate	3	Unclear	No autistic traits*	0	Unclear	3	1	Asn340Ser	Missense substitution	EC3
180	21	28	F	17	F	Unclear	Normal	Unclear	1786G>C	Paternal	Unclear	Normal	0	Unclear	Dissociative personality disorder following sexual abuse*	1	Unclear	1	1	Asp596His	Missense substitution	EC6
**181	11,29,21	36	F	10	F	Unclear	Unclear	Unclear	706C>T	De novo	Unclear	Unclear	N/A	Unclear	Autistic traits*	1	Unclear	N/A	1	Pro236Ser	Missense substitution	EC2
**182	11,29,21	8.5	F	38	F	Unclear	Unclear	Unclear	958dupG	De novo	Unclear	Normal	0	Unclear	No autistic traits*	0	Unclear	0	1	Asp320Glyfs*22	Frameshift	EC3
**183	8,29,21	4	F	11	F	Unclear	Unclear	Unclear	2617-1G>A	De novo	Unclear	Unclear	N/A	Unclear	Autistic traits*	1	Unclear	N/A	Intron 3/Exon 4	p.?	Splicing abnormality	N/A
**184	29,21	2.5	F	6	F	Unclear	Unclear	Unclear	1091dupC	De novo	Unclear	Normal	0	Unclear	No autistic traits*	0	Unclear	0	1	Tyr366Leufs*10	Frameshift	EC4
**185	29,21	1.5	F	13	F	Unclear	Unclear	Unclear	2341dupA	De novo	Unclear	Normal	0	Unclear	No autistic traits*	0	Unclear	0	3	Ile781Asnfs*3	Frameshift	CP
**186	29,21	16	F	3	F	Unclear	Unclear	Unclear	1700C>T	De novo	Unclear	Unclear	N/A	Unclear	No autistic traits*	0	Unclear	N/A	1	Pro567Leu	Missense substitution	EC5-EC6
**187	11,21	18	F	7	F	Unclear	Unclear	Unclear	1298T>C	De novo	Unclear	Unclear	N/A	Unclear	No autistic traits*	0	Unclear	N/A	1	Leu433Pro	Missense substitution	EC4
188	21	11	F	8	F	Unclear	Unclear	Unclear	1183C>T	De novo	Unclear	Unclear	N/A	Unclear	No autistic traits*	0	Unclear	N/A	1	Arg395*	Nonsense substitution	EC4
189	21	9	F	2	F	Unclear	Unclear	Unclear	1091dupC	De novo	Unclear	Unclear	N/A	Unclear	No autistic traits*	0	Unclear	N/A	1	Tyr366Leufs*10	Frameshift	EC4
190	21	19	F	9	F	Unclear	Normal	Unclear	790G>C	De novo	Unclear	Normal	0	Unclear	No autistic traits*	0	Unclear	0	1	Asp264His	Missense substitution	EC3
191	21	10	F	5	F	Unclear	Unclear	Unclear	1019A>G	De novo	Unclear	Unclear	N/A	Unclear	Autistic traits*	1	Unclear	N/A	1	Asn340Ser	Missense substitution	EC3
192	21	1	F	1	F	Unclear	Unclear	Unclear	152dupT	De novo	Unclear	Unclear	N/A	Unclear	No autistic traits*	0	Unclear	N/A	1	Ala52Argfs*37	Frameshift	EC1
193	21	8	F	12	F	Unclear	Normal	Unclear	1019A>G	#Maternal	Unclear	Normal	0	Unclear	No autistic traits*	0	Unclear	0	1	Asn340Ser	Missense substitution	EC3
**194	11,21	2	F	10	F	Unclear	Normal	Unclear	1537G>C	De novo	Y*	Normal	0	Unclear	No autistic traits*	0	Unclear	0	1	Gly513Arg	Missense substitution	EC5
*195	22	8	F	11	C	Fever	Normal	5.5	1019A>G	#Maternal	N	Normal	0	GMDS WPPSI	None	0	Unclear	0	1	Asn340Ser	Missense substitution	EC3
*196	22	NR	F	N/A	N/A	N/A	Normal	N/A	1019A>G	NR	N	Normal	0	Unclear	None	0	Unclear	0	1	Asn340Ser	Missense substitution	EC3
197	23	4	F	12	T	Fever	Delayed	Ongoing	1863dupT	De novo	NR	Mild	2	CR	AB, hyperactive	1	CR	3	1	Gly622fs	Frameshift	EC6
198	23	12	F	8	T	Fever	Delayed	Ongoing	823T>A	Maternal	NR	Moderate	3	CR	AB	1	CR	4	1	Tyr275Asn	Missense substitution	EC3
199	23	7	F	12	TC	Fever	Delayed	Ongoing	2656C>T	De novo	NR	Mild	2	CR	None	0	CR	2	5	Arg886*	Nonsense substitution	CP
200	23	4	F	6	TC	Fever	Delayed	Ongoing	91G>A	De novo	NR	Mild	2	CR	None	0	CR	2	1	Glu31Lys	Missense substitution	EC1
201	23	14	F	8	TC	Fever	Unclear	Ongoing	1123G>T	De novo	NR	Mild	2	CR	Hyperactive	1	CR	3	1	Asp375Tyr	Missense substitution	EC4
202	23	16	F	12	T	Fever	Unclear	Ongoing	1091delC	De novo	NR	Moderate	3	CR	Autistic	1	CR	4	1	Pro364fs	Frameshift	EC4
203	23	14	F	12	T	Afebrile	Unclear	Ongoing	1031C>T	De novo	NR	Moderate	3	CR	AB, autistic	1	CR	4	1	Pro344Leu	Missense substitution	EC3
204	23	9	F	4	T	Afebrile	Unclear	Ongoing	718G>T	De novo	NR	Moderate	3	CR	Autistic	1	CR	4	1	Glu240*	Nonsense substitution	EC2
205	23	13	F	17	TC	Afebrile	Delayed	12	1091dupC	De novo	NR	Moderate	3	CR	Autistic	1	CR	4	1	Tyr366Leufs*10	Frameshift	EC4
206	23	6	F	15	HC	Fever	Unclear	Ongoing	1019A>G	Unknown	NR	Moderate	3	CR	Autistic, hyperactive	1	CR	4	1	Asn340Ser	Missense substitution	EC3
207	23	5	F	6	HC	Afebrile	Delayed	Ongoing	1022A>G	De novo	NR	Mild	2	CR	AD	1	CR	3	1	Asp341Gly	Missense substitution	EC3
208	23	3	F	13	TC	Fever	Unclear	Ongoing	824A>C	Maternal	NR	Normal	0	CR	None	0	CR	0	1	Tyr275Ser	Missense substitution	EC3
209	23	7.5	F	11	HC	Fever	Unclear	Ongoing	416C>A	De novo	NR	Mild	2	CR	Hyperactive	1	CR	3	1	Ser139*	Nonsense substitution	EC2
210	23	16	F	10	T	Afebrile	Delayed	Ongoing	1780G>C	De novo	NR	Moderate	3	CR	AB, autistic	1	CR	4	1	Asp594His	Missense substitution	EC6
211	23	3	F	12	TC	Afebrile	Unclear	Ongoing	1802G>A	Unknown	NR	Normal	0	CR	None	0	CR	0	1	Gly601Asp	Missense substitution	EC6
212	23	14	M	N/A	N/A	N/A	NR	N/A	2359C>T	Unknown	NR	NR	N/A	N/A	AS	1	CR	N/A	3	Arg787Cys	Missense substitution	CP
213	24	6	F	7	F, TC	Afebrile	Normal	Ongoing	593G>T	Unknown	Unclear	DQ 80.5 2y6m	N/A	DQ/CD	Autistic	1	CD	N/A	1	Arg198Leu	Missense substitution	EC2
214	24	4	F	10	TC, T	Fever	Normal	Ongoing	357delC	Unknown	Unclear	DQ 56 3y6m	N/A	DQ/CD	Autistic	1	CD	N/A	1	Lys120Argfs*3	Frameshift	EC1
215	24	7	F	4	Unclear	Fever	Normal	Ongoing	497_498insA	Unknown	Unclear	Severe	4	CD	Autistic	1	CD	5	1	Tyr166*	Nonsense substitution	EC2
*216	24	10	F	8	TC, SE	Fever	Normal	8	134_135ACdel	Paternal	Unclear	Moderate	4	IQ/CD	Autistic	1	CD	5	1	Asp45Glyfs*43	Frameshift	EC1
*217	24	7	F	22	T	Fever	Normal	3	134_135ACdel	Paternal	NR	NR	N/A	N/A	Hyperactive	1	CD	N/A	1	Asp45Glyfs*43	Frameshift	EC1
218	24	8	F	5	F, T	Fever	Normal	Ongoing	1019A>G	De novo	NR	DQ 44 7y4m	N/A	DQ/CD	NR	N/A	CD	N/A	1	Asn340Ser	Missense substitution	EC3
219	24	13	F	9	Unclear	Fever	Normal	11	416C>T	Maternal	NR	Mild	2	IQ/CD	NR	N/A	CD	N/A	1	Ser139Leu	Missense substitution	EC2
220	24	6	F	11	F, T	Afebrile	Normal	4	269A>T	De novo	Unclear	Mild/Mod	3	CD	Autistic	1	CD	4	1	Asp90Val	Missense substitution	EC1
221	24	5	F	5	F	Fever	Normal	Ongoing	1787A>T	Paternal	Unclear	DQ 49 4y11m	N/A	DQ/CD	Autistic	1	CD	N/A	1	Asp596Val	Missense substitution	EC6
^222	24	8	F	5	F	Fever	Delayed head control	Ongoing	1091_1092insC	Unknown	NR	Mild	3	IQ/CD	Impulsive	1	CD	4	1	Tyr366Leufs*10	Frameshift	EC4
223	24	3	F	13	TC	Fever	Normal	Ongoing	2156T>G	Paternal	Unclear	NR	N/A	N/A	Autistic, hyperactive	1	CD	N/A	2	Leu719*	Nonsense substitution	CP
224	24	7	F	5	F	Fever	Delayed head control	Ongoing	1048C>G	Paternal	Unclear	DQ 48 3y	N/A	DQ/CD	Autistic, hyperactive	1	CD	N/A	1	Ser350*	Nonsense substitution	EC4
225	24	5.5	F	8	Unclear	Fever	Normal	Ongoing	1019A>G	Maternal	Unclear	DQ 38 4y7m	N/A	DQ/CD	Autistic, hyperactive	1	CD	N/A	1	Asn340Ser	Missense substitution	EC3
226	24	3	F	11	Unclear	Fever	Delayed sitting/craeling	Ongoing	2656C>T	De novo	Unclear	DQ 76 2y3m	N/A	DQ/CD	Autistic, hyperactive	1	CD	N/A	4	Arg886*	Nonsense substitution	CP
227	24	7	F	5	T	Fever	Normal	Ongoing	469G>A	Maternal	Unclear	DQ 50 1y6m	N/A	DQ/CD	Autistic, hyperactive	1	CD	N/A	1	Asp157Asn	Missense substitution	EC2
228	24	3	F	9	F	Fever	Normal	Ongoing	N/A	De novo	Unclear	DQ 49 2y9m	N/A	DQ/CD	Autistic	1	CD	N/A	1 to 6	N/A	WGD	N/A
229	24	2	F	10	F, T	Fever	Normal	Ongoing	N/A	De novo	NR	Mild	2	CD	Hyperactive	1	CD	3	1 to 6	N/A	WGD	N/A
230	24	4	F	8	F, T	Fever	Normal	Ongoing	N/A	De novo	Unclear	DQ 63 2y6mo	N/A	DQ/CD	Autistic, hyperactive	1	CD	N/A	1 to 6	N/A	WGD	N/A
231	25	NR	F	NR	NR	NR	NR	NR	1681G>A	NR	NR	NR	N/A	N/A	NR	N/A	N/A	N/A	1	Pro561Ser	Missense substitution	EC5
232	25	NR	F	NR	NR	NR	NR	NR	2873C>T	Paternal	NR	NR	N/A	N/A	NR	N/A	N/A	N/A	6	Arg958Gln	Missense substitution	CP
233	26	6	F	9	FBTC	Fever	NR	Ongoing	1765_1766delTG	De novo	NR	Mild	2	WPPSI	Hyperactive	1	CR	3	1	Val589Cysfs*8	Frameshift	EC6
234	26	22	F	17	FBTC	Fever	NR	Controlled	445C>T	De novo	NR	Normal	0	Standard progressive matrices	None	0	CR	0	1	Pro149Ser	Missense substitution	EC2
235	26	5	F	32	G	Fever	NR	Controlled	919G>A	De novo	NR	Normal	0	Leiter International Performance Scale	None	0	CR	0	1	Glu313Lys	Missense substitution	EC3
236	26	8	F	70	G	Fever	NR	Controlled	937G>A	Paternal	NR	Normal	0	WISC-III	AD	1	CR	1	1	Glu307Lys	Missense substitution	EC3
237	27	9	F	6	Unclear	NR	GDD	NR	473C>G	De novo	NR	Unclear	N/A	CR	None	0	CR	N/A	1	Ser158*	Nonsense substitution	EC2
238	28	8	F	7	Unclear	Fever	NR	NR	1522_1528delATCAATC	De novo	N	Severe	4	NR	Autistic	1	NR	5	1	Ile508Profs*59	Frameshift	EC5
239	28	9	F	8	Unclear	Fever	NR	NR	1649G>A	De novo	N	Severe	4	NR	Autistic	1	NR	5	1	Arg550Pro	Missense substitution	EC5
240	28	9	F	9	Unclear	Fever	NR	NR	2568C>T	De novo	N	Severe	4	NR	Autistic	1	NR	5	4	Ser856Ser	Silent substitution	CP
241	29	3	F	11	FBTC	Unclear	Normal	Ongoing	1098C>G	De novo	Y	Mild	2	GMDS	ADH	1	CR	3	1	Tyr366*	Nonsense substitution	EC4
242	29	3	F	13	FBTC	Unclear	Normal	Ongoing	1178C>T	De novo	Y	Normal	0	GMDS	ADH	1	CR	1	1	Pro393Leu	Missense substitution	EC4
**243	21,29	3	F	14	FBTC	Unclear	Normal	Ongoing	2341dupA	De novo	Y	Normal	0	GMDS	AD	1	CR	1	3	Ile781Asnfs*3	Frameshift	CP
**244	21,29	3	F	6	FBTC	Unclear	Delayed	Ongoing	1091dupC	De novo	Y	Normal	0	GMDS	ADH	1	CR	1	1	Tyr366Leufs*10	Frameshift	EC4
**245	8,21,29	5	F	11	FBTC	Unclear	Normal	Ongoing	2617-1G>A	De novo	Unclear	Moderate	3	GMDS	Autistic	1	CR	4	Intron 3/Exon 4	p.?	Splicing abnormality	N/A
**246	11,21,29	9	F	38	FBTC	Unclear	Normal	7	958dupG	De novo	Unclear	Normal	0	WPPSI-III	ADLD	1	CR	1	1	Asp320Glyfs*22	Frameshift	EC3
**247	8,21,29	10.5	F	7	FBTC	Unclear	Normal	9	2675-6A>G	De novo	Unclear	Severe	4	VABS	Autistic and aggressive behavior	1	CR	5	Intron 4/Exon 5	p.?	Splicing abnormality	N/A
**248	8,13,21,29	11	F	8	FBTC	Unclear	Normal	Ongoing	1129G>C	De novo	Unclear	Severe	4	VABS	Autistic	1	CR	5	1	Asp377His	Missense substitution	EC4
**249	21,29	17	F	3	FBTC	Unclear	Normal	Ongoing	1700C>T	De novo	Unclear	Moderate	3	WISC-III	Autistic	1	CR	4	1	Pro567Leu	Missense substitution	EC5-EC6
250	29	20	F	7	FBTC	Unclear	Normal	16	1298T>C	De novo	Unclear	Mild	2	WISC-III	Anxiety/depressive	1	CR	3	1	Leu433Pro	Missense substitution	EC4
**251	11,21,29	37	F	10	FBTC	Unclear	Normal	35	706C>T	De novo	Unclear	Moderate	3	VABS	Autistic	1	CR	4	1	Pro236Ser	Missense substitution	EC2
252	30	4	M	9	Hy	Afebrile	Normal	Unclear	918C>G	De novo	Unclear	Borderline	1	GMDS	Compulsive and stereotyped behavior	1	CR	2	1	Tyr306*	Nonsense substitution	EC3
253	30	3.5	M	10	Unclear	Fever	Normal	Unclear	1352C>T	De novo	Unclear	Normal	0	GMDS	None	0	CR	0	1	Pro451Leu	Missense substitution	EC4
254	30	Unclear	F	Unclear	Unclear	Fever	Unclear	Unclear	1456G>C	De novo	Unclear	Unclear	N/A	CR	Unclear	N/A	CR	N/A	1	Gly486Arg	Missense substitution	EC5
255	30	Unclear	F	Unclear	Unclear	Fever	Unclear	Unclear	1019A>G	De novo	Unclear	Unclear	N/A	CR	Unclear	N/A	CR	N/A	1	Asn340Ser	Missense substitution	EC3
256	30	Unclear	F	Unclear	Unclear	Fever	Unclear	Unclear	2567delCGGCACT	De novo	Unclear	Unclear	N/A	CR	Unclear	N/A	CR	N/A	1	Unclear	Frameshift	CP
257	31	6	M	9	Unclear	Unclear	Normal	4	605C>A	De novo	NR	Borderline	1	FSIQ	ADHD; anxiety; OCD; ODD; irritability; AB; rigidity; sleep disturbance; inattention; emotional and behavioural dysregulation	1	Formal diagnosis; CR	2	1	Ser202*	Nonsense substitution	EC2
258	32	15	F	13	G	NR	NR	6	N/A	NR	N	Moderate	3	WISC-IV	Autism	1	ADOS/ADI-R/VABS/CBCL/BRIEF	4	N/A	N/A	WGD	N/A
259	32	16	F	11	F	NR	NR	Ongoing	242T>G	NR	Y	Moderate	3	WISC-IV	Atypical autism	1	ADOS/ADI-R/VABS/CBCL/BRIEF	4	1	Leu81Arg	Missense substitution	EC1
260	32	11	F	4	F	NR	NR	Ongoing	2675+1G>C	NR	Y	Mild	2	WISC-IV	Atypical autism	1	ADOS/ADI-R/VABS/CBCL/BRIEF	3	Exon/Intron 4	p.?	Heterozygous SA	N/A
261	32	8.5	F	18	G	NR	NR	8	N/A	NR	N	Normal	0	WISC-IV	No ASD	Unknown	ADOS/ADI-R/VABS/CBCL/BRIEF	Unknown	4 to 5	N/A	Heterozygous deletion	N/A
262	32	17	F	9	F, G	NR	NR	5	695A>G	NR	Y	Mild	2	WISC-IV	Autism	1	ADOS/ADI-R/VABS/CBCL/BRIEF	3	1	Asn232Ser	Missense substitution	EC2
263	32	6	F	12	F GTC	NR	NR	Ongoing	506del	NR	Y	Severe	4	PEP-3	Autism	1	ADOS/ADI-R/VABS/CBCL/BRIEF	5	1	Thr169Serfs*43	Frameshift	EC2
264	32	12	F	9	GTC	NR	NR	Ongoing	2656C>T	NR	N	Moderate	3	WISC-IV	Autism	1	ADOS/ADI-R/VABS/CBCL/BRIEF	4	4	Arg886*	Nonesense substitution	CP
265	32	5	F	18	GTC	NR	NR	3	1031C>G	NR	N	Normal	0	WPPSI-III	No ASD	Unknown	ADOS/ADI-R/VABS/CBCL/BRIEF	Unknown	1	Pro344Arg	Missense substitution	EC3
266	33	2.5	F	2	Unclear	Unclear	Abnormal	Ongoing	2926G>A	Paternal	Y	Severe	5	CR	NR	N/A	N/A	N/A	6	Asp976Asn	Missense substitution	CP
267	34	12	F	8	GTC	Unclear	NR	Ongoing	488T>G	De novo	NR	Yes	N/A	Unclear	AB	1	Unclear	N/A	1	Val163Gly	Missense substitution	EC2
268	34	19	F	9	GTC	Unclear	NR	Ongoing	1347_1348 insAAC	De novo	NR	Yes	N/A	Unclear	AB	1	Unclear	N/A	1	Asn449_His450insN	In-frame insertion	EC4
269	34	9	F	7	GTC	Unclear	NR	Ongoing	1019A>G	De novo	NR	Yes	N/A	Unclear	Autism, AB	1	Unclear	N/A	1	Asn340Ser	Missense substitution	EC3
270	34	3	F	8	GTC	Unclear	NR	Ongoing	1019A>G	Maternal	NR	Yes	N/A	Unclear	Autism, AB	1	Unclear	N/A	1	Asn340Ser	Missense substitution	EC3
271	34	7	F	18	GTC	Unclear	NR	Ongoing	2012C>G	Familial	NR	Yes	N/A	Unclear	None	0	Unclear	N/A	1	Ser671*	Nonsense substitution	EC6
272	34	9	F	10	GTC	Unclear	NR	Ongoing	1017delC	Maternal	NR	Normal	0	Unclear	None	0	Unclear	0	1	Asn340Metfs*28	Frameshift	EC3
273	34	5	F	10	F	Unclear	NR	Ongoing	790G>C	Paternal	NR	Yes	N/A	Unclear	Unknown	N/A	Unclear	N/A	1	Asp264His	Missense substitution	EC3
274	34	4	F	15	F	Unclear	NR	Ongoing	1184G>C	De novo	NR	Yes	N/A	Unclear	AB, obsession	1	Unclear	N/A	1	Arg395Pro	Missense substitution	EC4
275	34	7	F	18	GTC	Unclear	NR	Ongoing	1408_1417delGCCTATCTGC	Paternal	NR	Yes	N/A	Unclear	AB, obsession	1	Unclear	N/A	1	Ala470Serfs*96	Frameshift	EC5
276	34	4	F	8	GTC	Unclear	NR	Ongoing	1825G>T	Unknown	NR	Yes	N/A	Unclear	AB	1	Unclear	N/A	1	Glu609*	Nonsense substitution	EC6
277	34	3	F	8	GTC	Unclear	NR	Ongoing	1375C>T	De novo	NR	Yes	N/A	Unclear	AB, obsession	1	Unclear	N/A	1	Gln459*	Nonsense substitution	EC5
*278	34	11	F	5	F	Unclear	NR	Ongoing	1091delC	Paternal	NR	Yes	N/A	Unclear	AB, autism	1	Unclear	N/A	1	Pro364Argfs*4	Frameshift	EC4
*279	34	11	F	18	GTC	Unclear	NR	Ongoing	1091delC	Paternal	NR	Normal	0	Unclear	AB, AD	1	Unclear	1	1	Pro364Argfs*4	Frameshift	EC4
*280	34	5	F	9	F	Unclear	NR	Ongoing	370G>A	Paternal	NR	Yes	N/A	Unclear	None	0	Unclear	N/A	1	Asp124Asn	Missense substitution	EC1
*281	34	16	F	9	F	Unclear	NR	14	370G>A	Paternal	NR	Yes	N/A	Unclear	None	0	Unclear	N/A	1	Arg124Asn	Missense substitution	EC1
282	34	7	F	14	GTC	Unclear	NR	5	1240G>A	Maternal	NR	Yes	N/A	Unclear	AB	1	Unclear	N/A	1	Glu414Lys	Missense substitution	EC4
283	34	4	F	11	F, GTC	Unclear	NR	Ongoing	1091dupC	De novo	NR	Yes	N/A	Unclear	AD	1	Unclear	N/A	1	Tyr366Leufs*10	Frameshift	EC4
284	34	7	F	18	GTC	Unclear	NR	Ongoing	1019A>G	De novo	NR	Normal	0	Unclear	None	0	Unclear	0	1	Asn340Ser	Missense substitution	EC3
285	34	2	F	5	F	Unclear	NR	Ongoing	695A>G	De novo	NR	Yes	N/A	Unclear	None	0	Unclear	N/A	1	An232Ser	Missense substitution	EC2
286	34	1	F	6	F	Unclear	NR	Ongoing	1091dupC	De novo	NR	Yes	N/A	Unclear	None	0	Unclear	N/A	1	Tyr366Leufs*10	Frameshift	EC4
287	34	15	F	18	F	Unclear	NR	Ongoing	339C>A	Familial	NR	Yes	N/A	Unclear	AD	1	Unclear	N/A	1	Cys113*	Nonsense substitution	EC1
288	34	2	F	8	F	Unclear	NR	Ongoing	471C>A	De novo	NR	Normal	0	Unclear	None	0	Unclear	0	1	Asp157Glu	Missense substitution	EC2
289	34	2	F	10	GTC	Unclear	NR	Ongoing	964G>C	De novo	NR	Normal	0	Unclear	None	0	Unclear	0	1	Gly322Arg	Missense substitution	EC3
290	35	7	F	7	Unclear	NR	Unclear	NR	1091dupC	Unknown	NR	Severe	4	WISC-R	Autistic	1	NR	5	1	Tyr366Leufs*10	Frameshift	EC4
291	36	8	M	11	MC, TC	NR	GDD	Ongoing	2147+2T>C	De novo	Y	Profound	5	CR	ASD, hyperactive sleep disturbance	1	CR	6	Exon/Intron 1	p.?	Splicing abnormality	N/A
292	37	17	F	11	Unclear	Fever	Abnormal	Ongoing	1615G>C	De novo	Y	Unclear	N/A	Unclear	ASD	1	Formal diagnosis	N/A	1	Gly539Arg	Missense substitution	EC5
293	38	10	M	5	GC	Fever	Normal	Ongoing	1864G>C	De novo	Y	Moderate	3	NR	Autism, aggression, behavioral problems, ADHD	1	NR	4	1	Gly622Arg	Missense substitution	EC6
294	38	13	M	10	GC	NR	Normal	Ongoing	840C>G	De novo	N	Mild	2	NR	Autism, mood disorder	1	NR	3	1	Tyr280*	Nonsense substitution	EC3
295	38	14	M	10	FIAS	NR	Normal	Ongoing	462C>G	De novo	Y	Mod-Sev	4	NR	ASD, anxiety	1	NR	5	1	Tyr154*	Nonsense substitution	EC2
296	38	2	M	7	FBTCS	NR	Normal	Ongoing	1682C>G	de novo	Y	Normal	0	NR	Normal	0	NR	0	1	Pro561Arg	Missense substitution	EC5
297	38	13	M	31	F	NR	Speech delay	Ongoing	799G>T	De novo	Y	Mild	2	NR	Behavioral problems resembling ASD, short attention span	1	NR	3	1	Glu267*	Nonsense substitution	EC3
