# Supplementary material for: A systematic review and meta-analysis of 271 PCDH19-variant individuals identifies psychiatric comorbidities, and association of seizure onset and disease severity
Source: Mol Psychiatry. 2018 Jun 11;24(2):241–51. doi: 10.1038/s41380-018-0066-9 (PMC6344372; doi:10.1038/s41380-018-0066-9)
Supplement: Supplementary file 3 — Supplementary Material [file 41380_2018_66_MOESM3_ESM.xlsx]

## Sheet: Abbreviations
Seizure Type (at onset)	Current	Previous		General
C	Clonic (F or G)			A	Anecdotal
F	Focal	Frontal, occipital, parietal, partial, unilateral		AB	Aggressive Behavior
FBTC	Focal to bilateral tonic-clonic	Secondary generalized, convulsive		AD	Attention deficit
FIA	Focal impaired awareness	Complex partial, psychomotor, dyscognitive		ADH	Attention deficit hyperactivity
G	Generalized			ADLD	Attention deficit learning disorder
GC	Generalized clonic			AS	Aspergers Syndrome
GM	Generalized motor	Convulsive		ASD	Autism spectrum disorder
GT	Generalised tonic			BD	Behavioral disturbances
GTC	Generalized tonic-clonic			CP	Cytoplasmic
HC	Hemiclonic			CD	Clinical data
Hy	Hypotonic			CR	Clinical report
M	Motor			CQ	Clinical questionnaire
MC	Myoclonic (F or G)			NF	Not the father
SE	Status epilepticus			NM	Not the mother
T	Tonic (F or G)	Convulsive		NR	Not reported
TC	Tonic-clonic	Convulsive		O	Observational
				Om	Ommitted (confusing /irrelevant data)
Assessment				PDD-NOS	Pervasive developmental disorder - not otherwise specified
ADI-R	Autism Diagnostic Interview-Revised			QEI	Quantitative estimates of intelligence
ADOS	Autism Diagnostic Observation Schedule			RI	Restricted interests
CBCL	Child Behavior Checklist			SA	Splicing abnormality
PEP-3	Psychoeducational Profile			SD	Somatoform disorder
WISC	Wechsler Intelligence Scale for Children			SE	Status epilepticus
WPPSI	Wechsler Preschool and Primary Scale of Intelligence			SI	Social interaction
VABS	Vineland Adaptive Behavior Scale			#	Mother is unaffected carrier
K-BIT	Kaufman Brief Intelligence Test			*	Relatives
GMDS	Griffith Mental Development Scales			**	Reported more than once
				~	Unclear whether a new patient
